# Supplementary material for: New evidence for the effect of type 2 diabetes and glycemic traits on testosterone levels: a two-sample Mendelian randomization study
Source: Front Endocrinol (Lausanne). 2023 Oct 11;14:1238090. doi: 10.3389/fendo.2023.1238090 (PMC10600375; doi:10.3389/fendo.2023.1238090)
Supplement: Supplementary file 1 [file Table_1.xlsx]

## Sheet: Sheet1
Supplementary Table 1. Information of included studies and consortia
Exposure/Covariate/Outcome	Traits	Consortium/First author	Participants	Adjustments	Web source/Pubmed ID
Exposures	Type 2 diabetes (One-unit in log-transformed)	Vujkovic M.	1,114,458 individuals (148,726 cases and 965,732 controls)	Age, sex, and the first ten genetic principal components	32541925
	Fasting insulin (One-unit in log-transformed pmol/l)	Meta-Analyses of Glucose and Insulinrelated traits Consortium (MAGIC)	149,555 individuals	BMI, study-specific covariates, and principal components	https://magicinvestigators.org/downloads/
	Fasting glucose (mmol/l)	Meta-Analyses of Glucose and Insulinrelated traits Consortium (MAGIC)	60,141 individuals	BMI, study-specific covariates, and principal components	https://magicinvestigators.org/downloads/
	Hemoglobin A1c (%)	Meta-Analyses of Glucose and Insulinrelated traits Consortium (MAGIC)	151,184 individuals	Study-specific covariates, and principal components	https://magicinvestigators.org/downloads/
Covariate	Body mass index (kg/m2)	Pulit SL.	694,649 individuals	Sex, age at assessment, age at assessment squared and assessment centre	30239722/https://zenodo.org/record/1251813#.YpHJUyhByUl
	Triglycerides(mg/dL)	Willer CJ	177,861 individuals	age and sex	http://www.sph.umich.edu/csg/abecasis/lipids2013/
	LDL cholesterol(mg/dL)	Willer CJ	173,082 individuals	age and sex	http://www.sph.umich.edu/csg/abecasis/lipids2013/
	Adiponectin(mg/dL)	Dastani Z	39,883 individuals	age and sex	3315470
	Blood pressure medication	Ben Elsworth	249,710 individuals	Sex	https://gwas.mrcieu.ac.uk/datasets/ukb-b-18009/
	Statin medication	NA	218,792 individuals	Sex	https://gwas.mrcieu.ac.uk/datasets/finn-b-RX_STATIN/
	Insuline treatment	NA	218,792 individuals	Sex	https://gwas.mrcieu.ac.uk/datasets/finn-b-KELA_DIAB_INSUL/
	Metformin	Ben Elsworth	462,933 individuals	Sex	https://gwas.mrcieu.ac.uk/datasets/ukb-b-14609/
Outcome	Total testosterone(nmol/L)	Ruth	425,097 individuals	age , sex and BMI	32042192
	Male total testosterone(nmol/L)	Ruth	199,569 individuals	age , sex and BMI	32042192
	Female total testosterone(nmol/L)	Ruth	199,569 individuals	age , sex and BMI	32042192
	Bioavailable testosterone(nmol/L)	Ruth	382,988 individuals	age , sex and BMI	32042192
	Male bioavailable testosterone(nmol/L)	Ruth	184,205 individuals	age , sex and BMI	32042192
	Female bioavailable testosterone(nmol/L)	Ruth	184,206 individuals	age , sex and BMI	32042192
	SHBG(nmol/L)	Ruth	370,125 individuals	age , sex and BMI	32042192
	Male SHBG(nmol/L)	Ruth	214,989 individuals	age , sex and BMI	32042192
	Female SHBG(nmol/L)	Ruth	214,989 individuals	age , sex and BMI	32042192
