# Supplementary material for: New evidence for the effect of type 2 diabetes and glycemic traits on testosterone levels: a two-sample Mendelian randomization study
Source: Front Endocrinol (Lausanne). 2023 Oct 11;14:1238090. doi: 10.3389/fendo.2023.1238090 (PMC10600375; doi:10.3389/fendo.2023.1238090)
Supplement: Supplementary file 2 [file Table_2.xlsx]

## Sheet: Sheet1
Supplementary Table 2. SNPs used as instrumental variable for type 2 diabetes and glycemic traits
Traits	SNP	Chr	Position	Effect_allele	Other_allele	Effect_allele_frequency	Beta	Standard_error	P_value	R2	F-statistic
Type 2 diabetes	rs12741141	1	6669970	G	C	0.3615	0.0395	0.0048	1.37e-16	NA	NA
Type 2 diabetes	rs4845987	1	11306279	G	C	0.3085	-0.0282	0.0051	2.78e-08	NA	NA
Type 2 diabetes	rs10915188	1	29024956	G	A	0.4153	-0.029	0.0046	3.69e-10	NA	NA
Type 2 diabetes	rs2613503	1	72839774	C	A	0.1988	-0.0392	0.006	7.48e-11	NA	NA
Type 2 diabetes	rs41276588	1	118148384	G	A	0.717	-0.0375	0.0052	4.1e-13	NA	NA
Type 2 diabetes	rs4916253	1	172361032	G	T	0.4311	0.0274	0.0046	3.09e-09	NA	NA
Type 2 diabetes	rs567185	1	201763499	C	T	0.3656	-0.037	0.0048	1.55e-14	NA	NA
Type 2 diabetes	rs61779275	1	39820310	C	T	0.7804	-0.0753	0.0055	3.35e-43	NA	NA
Type 2 diabetes	rs3176466	1	51438365	C	T	0.9033	0.0642	0.008	9.36e-16	NA	NA
Type 2 diabetes	rs1127215	1	117532790	C	T	0.5853	0.043	0.0046	1.93e-20	NA	NA
Type 2 diabetes	rs1493694	1	120526982	C	T	0.8928	-0.0705	0.0073	6.51e-22	NA	NA
Type 2 diabetes	rs145904381	1	151017991	C	T	0.0104	-0.1735	0.023	4.31e-14	NA	NA
Type 2 diabetes	rs545608	1	177899121	G	C	0.8024	-0.0355	0.0057	6.5e-10	NA	NA
Type 2 diabetes	rs340874	1	214159256	C	T	0.5528	0.0668	0.0046	5.37e-48	NA	NA
Type 2 diabetes	rs348330	1	229672955	G	A	0.3693	0.0525	0.0065	6.5e-16	NA	NA
Type 2 diabetes	rs34506349	2	100598726	G	A	0.9598	0.0677	0.012	1.76e-08	NA	NA
Type 2 diabetes	rs17624303	2	105148418	C	T	0.7247	0.0285	0.0052	4.88e-08	NA	NA
Type 2 diabetes	rs34589210	2	112795492	G	A	0.8571	-0.039	0.0067	6.89e-09	NA	NA
Type 2 diabetes	rs2033159	2	145261174	C	A	0.2341	0.0352	0.0057	4.9e-10	NA	NA
Type 2 diabetes	rs7609422	2	146348037	G	A	0.4095	0.0295	0.0047	2.67e-10	NA	NA
Type 2 diabetes	rs6741676	2	181618654	G	A	0.3321	-0.0324	0.0049	3.64e-11	NA	NA
Type 2 diabetes	rs12463719	2	203450680	G	A	0.7183	-0.0319	0.0052	6.15e-10	NA	NA
Type 2 diabetes	rs17354348	2	213835977	G	A	0.2583	-0.0294	0.0053	2.99e-08	NA	NA
Type 2 diabetes	rs10188334	2	653874	C	T	0.8277	0.0503	0.0062	7.76e-16	NA	NA
Type 2 diabetes	rs11680058	2	16574669	G	A	0.162	-0.0556	0.0098	1.23e-08	NA	NA
Type 2 diabetes	rs1260326	2	27730940	C	T	0.5946	0.0638	0.0047	2.55e-42	NA	NA
Type 2 diabetes	rs13414140	2	43671176	C	T	0.8858	0.1183	0.0072	4.31e-60	NA	NA
Type 2 diabetes	rs980183	2	59311536	G	A	0.3942	0.0363	0.0047	1.02e-14	NA	NA
Type 2 diabetes	rs243018	2	60586707	G	C	0.463	0.056	0.0046	1.52e-33	NA	NA
Type 2 diabetes	rs9784137	2	121325908	G	A	0.849	0.0608	0.0065	5.25e-21	NA	NA
Type 2 diabetes	rs7568172	2	158335340	G	A	0.9396	0.0674	0.0096	2.64e-12	NA	NA
Type 2 diabetes	rs13389219	2	165528876	C	T	0.6033	0.0648	0.0047	7.35e-44	NA	NA
Type 2 diabetes	rs2972145	2	227101309	C	T	0.6354	0.09	0.0048	7.45e-80	NA	NA
Type 2 diabetes	rs7561798	2	228973660	G	A	0.4852	0.0281	0.0046	1.16e-09	NA	NA
Type 2 diabetes	rs838735	2	234324192	G	C	0.6157	-0.0294	0.0047	3.64e-10	NA	NA
Type 2 diabetes	rs11129735	3	36870230	G	A	0.5383	-0.026	0.0046	1.53e-08	NA	NA
Type 2 diabetes	rs11716527	3	89986280	C	T	0.0945	0.0492	0.0085	6.69e-09	NA	NA
Type 2 diabetes	rs3872707	3	9514016	G	A	0.8599	-0.0446	0.0067	3.46e-11	NA	NA
Type 2 diabetes	rs10490871	3	35667761	G	A	0.3694	0.0272	0.0047	6.58e-09	NA	NA
Type 2 diabetes	rs844215	3	71656045	C	T	0.5867	0.0262	0.0047	2.04e-08	NA	NA
Type 2 diabetes	rs9852406	3	135625498	C	T	0.7464	-0.0375	0.0052	8.96e-13	NA	NA
Type 2 diabetes	rs73872717	3	141134569	C	T	0.9534	0.0856	0.0109	4.78e-15	NA	NA
Type 2 diabetes	rs56394279	3	160171092	C	T	0.468	0.0314	0.0046	5.3e-12	NA	NA
Type 2 diabetes	rs17036160	3	12329783	C	T	0.8796	0.1028	0.0071	3.04e-47	NA	NA
Type 2 diabetes	rs35352848	3	23455582	C	T	0.2069	-0.0623	0.0057	7.37e-28	NA	NA
Type 2 diabetes	rs4688760	3	49980596	C	T	0.326	-0.034	0.005	1.1e-11	NA	NA
Type 2 diabetes	rs2292662	3	63897215	C	T	0.8436	0.0556	0.0065	7.64e-18	NA	NA
Type 2 diabetes	rs4132228	3	64708114	C	T	0.7026	0.0471	0.005	6.22e-21	NA	NA
Type 2 diabetes	rs11708067	3	123065778	G	A	0.2286	-0.0782	0.0055	1.5e-46	NA	NA
Type 2 diabetes	rs9873519	3	124921457	C	T	0.466	-0.0375	0.0046	3.58e-16	NA	NA
Type 2 diabetes	rs1449348	3	168225055	C	T	0.8585	0.0448	0.0065	6.64e-12	NA	NA
Type 2 diabetes	rs9873618	3	170733076	G	A	0.7094	0.0581	0.0051	2.41e-30	NA	NA
Type 2 diabetes	rs9854769	3	185520948	G	A	0.319	0.1075	0.0049	1.06e-107	NA	NA
Type 2 diabetes	rs6777684	3	187741842	G	A	0.6076	0.0569	0.0047	3.77e-33	NA	NA
Type 2 diabetes	rs11940813	4	20210953	G	A	0.137	0.0371	0.0067	2.65e-08	NA	NA
Type 2 diabetes	rs2055997	4	76535086	G	A	0.7014	0.0313	0.0051	6.53e-10	NA	NA
Type 2 diabetes	rs17035289	4	106048291	C	T	0.1708	0.0428	0.0062	5.71e-12	NA	NA
Type 2 diabetes	rs12509379	4	129179458	G	T	0.7883	-0.0312	0.0056	2.66e-08	NA	NA
Type 2 diabetes	rs12505942	4	140906390	C	T	0.3385	-0.0298	0.0048	7.03e-10	NA	NA
Type 2 diabetes	rs1531583	4	744972	G	T	0.9553	-0.0994	0.0112	7.06e-19	NA	NA
Type 2 diabetes	rs10937721	4	6306763	G	C	0.412	-0.0835	0.0047	6.31e-70	NA	NA
Type 2 diabetes	rs2011603	4	18025484	G	A	0.2752	-0.0383	0.0052	1.59e-13	NA	NA
Type 2 diabetes	rs10938398	4	45186139	G	A	0.5687	-0.0425	0.0046	3.91e-20	NA	NA
Type 2 diabetes	rs114447556	4	53207093	C	T	0.9166	-0.0578	0.0089	7.79e-11	NA	NA
Type 2 diabetes	rs10471048	4	83587562	G	C	0.3487	0.0337	0.0048	2.31e-12	NA	NA
Type 2 diabetes	rs7660000	4	89751858	C	T	0.7131	0.0309	0.0051	1.29e-09	NA	NA
Type 2 diabetes	rs6821438	4	95091911	G	A	0.4691	-0.0289	0.0046	3.66e-10	NA	NA
Type 2 diabetes	rs7695096	4	103932556	C	T	0.5208	0.0381	0.0046	1.27e-16	NA	NA
Type 2 diabetes	rs6819331	4	153504295	C	T	0.6796	0.0404	0.0049	2.21e-16	NA	NA
Type 2 diabetes	rs72695645	4	185713608	G	A	0.8599	0.0611	0.0067	8.66e-20	NA	NA
Type 2 diabetes	rs114136102	5	36084426	C	T	0.0397	0.072	0.012	2.05e-09	NA	NA
Type 2 diabetes	rs2410767	5	87705268	G	C	0.2211	-0.0325	0.0056	6.79e-09	NA	NA
Type 2 diabetes	rs112667817	5	137823156	C	T	0.8789	0.0609	0.0105	5.76e-09	NA	NA
Type 2 diabetes	rs4865796	5	53272664	G	A	0.3184	-0.0466	0.0049	4.64e-21	NA	NA
Type 2 diabetes	rs256904	5	55810305	T	A	0.7297	0.0692	0.0053	2.55e-39	NA	NA
Type 2 diabetes	rs6878122	5	76427311	G	A	0.3114	0.0554	0.0049	4.6e-29	NA	NA
Type 2 diabetes	rs12519500	5	78436905	C	A	0.6537	0.038	0.0048	1.76e-15	NA	NA
Type 2 diabetes	rs75432112	5	102586407	G	A	0.9517	-0.1344	0.0107	5.34e-36	NA	NA
Type 2 diabetes	rs890940	5	158026744	C	T	0.7887	-0.0484	0.0056	9.78e-18	NA	NA
Type 2 diabetes	rs9368112	6	19718157	C	T	0.4753	-0.0259	0.0047	2.69e-08	NA	NA
Type 2 diabetes	rs9383649	6	153428102	G	A	0.4192	0.0329	0.0046	1.06e-12	NA	NA
Type 2 diabetes	rs9379084	6	7231843	G	A	0.8803	0.0747	0.0077	3.7e-22	NA	NA
Type 2 diabetes	rs7756992	6	20679709	G	A	0.2706	0.1217	0.0051	5.52e-128	NA	NA
Type 2 diabetes	rs3094682	6	31264461	C	A	0.8056	0.0598	0.006	2.37e-23	NA	NA
Type 2 diabetes	rs9275184	6	32654714	C	T	0.1106	0.0981	0.0097	5.59e-24	NA	NA
Type 2 diabetes	rs11967262	6	43760327	G	C	0.4877	0.0365	0.0046	2.23e-15	NA	NA
Type 2 diabetes	rs3798519	6	50788778	C	A	0.1803	0.0495	0.0059	5.49e-17	NA	NA
Type 2 diabetes	rs60519666	6	107427166	G	A	0.6769	0.0347	0.005	3.19e-12	NA	NA
Type 2 diabetes	rs72951506	6	118011723	C	T	0.8521	0.0423	0.0065	9.22e-11	NA	NA
Type 2 diabetes	rs11759026	6	126792095	G	A	0.2307	0.0646	0.0073	6.68e-19	NA	NA
Type 2 diabetes	rs1573090	6	137302159	G	T	0.4648	-0.0446	0.0046	3.88e-22	NA	NA
Type 2 diabetes	rs11155073	6	139837128	C	T	0.579	-0.0304	0.0046	4.43e-11	NA	NA
Type 2 diabetes	rs4709746	6	164133001	C	T	0.8687	0.0581	0.007	1.03e-16	NA	NA
Type 2 diabetes	rs4721089	7	1872921	C	T	0.2432	-0.034	0.0055	7.92e-10	NA	NA
Type 2 diabetes	rs13237518	7	12269593	C	A	0.5858	-0.0292	0.0047	7.73e-10	NA	NA
Type 2 diabetes	rs67755137	7	74108135	G	A	0.8098	-0.0333	0.006	2.24e-08	NA	NA
Type 2 diabetes	rs10240790	7	89880949	G	A	0.7043	0.0279	0.0051	4.69e-08	NA	NA
Type 2 diabetes	rs2191349	7	15064309	G	T	0.461	-0.0661	0.0045	6.41e-48	NA	NA
Type 2 diabetes	rs75693095	7	23440057	G	C	0.9789	-0.112	0.0166	1.42e-11	NA	NA
Type 2 diabetes	rs1513272	7	28200097	C	T	0.5087	0.0811	0.0045	3.97e-71	NA	NA
Type 2 diabetes	rs2908286	7	44234737	C	T	0.8287	-0.0683	0.0061	2.64e-29	NA	NA
Type 2 diabetes	rs2103132	7	69782073	G	C	0.749	-0.0319	0.0053	1.88e-09	NA	NA
Type 2 diabetes	rs1968204	7	102800137	C	T	0.893	-0.0566	0.008	1.08e-12	NA	NA
Type 2 diabetes	rs6976111	7	117495667	C	A	0.6933	-0.0318	0.0052	7.93e-10	NA	NA
Type 2 diabetes	rs1562398	7	130457931	G	C	0.4169	0.041	0.0047	1.99e-18	NA	NA
Type 2 diabetes	rs6459733	7	156930550	G	C	0.6655	0.0508	0.0049	9.66e-25	NA	NA
Type 2 diabetes	rs17294565	8	14124809	C	A	0.3813	0.0274	0.0047	4.74e-09	NA	NA
Type 2 diabetes	rs1059592	8	22477778	G	A	0.6463	-0.0269	0.0048	2.4e-08	NA	NA
Type 2 diabetes	rs62515938	8	57483013	C	T	0.7395	-0.0286	0.0052	2.97e-08	NA	NA
Type 2 diabetes	rs34990153	8	9996389	G	A	0.439	-0.0384	0.0047	1.99e-16	NA	NA
Type 2 diabetes	rs13262861	8	41508577	C	A	0.8238	0.1016	0.0063	2.84e-59	NA	NA
Type 2 diabetes	rs10097617	8	95961626	C	T	0.5196	-0.0374	0.0045	1.93e-16	NA	NA
Type 2 diabetes	rs11558471	8	118185733	G	A	0.3163	-0.1031	0.0049	3.98e-98	NA	NA
Type 2 diabetes	rs17772814	8	128711742	G	A	0.9154	0.0752	0.0127	3.44e-09	NA	NA
Type 2 diabetes	rs1561927	8	129568078	C	T	0.2821	0.0352	0.0052	8.61e-12	NA	NA
Type 2 diabetes	rs3757969	8	145551199	G	C	0.3757	0.0481	0.005	3.6e-22	NA	NA
Type 2 diabetes	rs756145	9	1039939	G	A	0.6907	-0.0286	0.0049	5.52e-09	NA	NA
Type 2 diabetes	rs11793831	9	23362311	G	T	0.5949	-0.0274	0.0047	4.21e-09	NA	NA
Type 2 diabetes	rs7858727	9	111936128	C	A	0.2233	0.0344	0.0056	8.33e-10	NA	NA
Type 2 diabetes	rs7026688	9	125975397	G	A	0.8632	0.0444	0.0067	3.4e-11	NA	NA
Type 2 diabetes	rs10974438	9	4291928	C	A	0.3556	0.047	0.0048	8.99e-23	NA	NA
Type 2 diabetes	rs10963942	9	19080352	G	A	0.3965	0.0371	0.0047	4.49e-15	NA	NA
Type 2 diabetes	rs10811661	9	22134094	C	T	0.1717	-0.1379	0.0061	8.14e-112	NA	NA
Type 2 diabetes	rs1412234	9	28410683	C	T	0.3192	0.044	0.0049	4e-19	NA	NA
Type 2 diabetes	rs17791513	9	81905590	G	A	0.0656	-0.0686	0.0098	2.17e-12	NA	NA
Type 2 diabetes	rs2796441	9	84308948	G	A	0.5906	0.0589	0.0047	9.96e-37	NA	NA
Type 2 diabetes	rs10821311	9	96943059	G	A	0.681	-0.0358	0.0049	4e-13	NA	NA
Type 2 diabetes	rs495203	9	136145240	C	T	0.6651	-0.0493	0.0048	1.03e-24	NA	NA
Type 2 diabetes	rs28429551	9	139243334	T	A	0.2603	-0.0734	0.0056	9.51e-40	NA	NA
Type 2 diabetes	rs878017	10	13566204	G	A	0.4591	-0.0348	0.0061	1.13e-08	NA	NA
Type 2 diabetes	rs36051838	10	34018730	C	T	0.0888	0.044	0.008	4.54e-08	NA	NA
Type 2 diabetes	rs12263348	10	65305252	C	T	0.6615	-0.0282	0.0049	7.77e-09	NA	NA
Type 2 diabetes	rs10998304	10	70342775	C	T	0.4517	0.0306	0.0045	1.77e-11	NA	NA
Type 2 diabetes	rs827237	10	72648336	C	T	0.795	-0.0365	0.0058	3.56e-10	NA	NA
Type 2 diabetes	rs11201999	10	88124501	C	T	0.5369	0.0259	0.0045	1.25e-08	NA	NA
Type 2 diabetes	rs2250301	10	104548393	G	A	0.7481	0.0322	0.0053	1.27e-09	NA	NA
Type 2 diabetes	rs11257655	10	12307894	C	T	0.7809	-0.0907	0.0074	7.25e-35	NA	NA
Type 2 diabetes	rs7099048	10	77647107	G	A	0.4964	-0.0282	0.0046	8.93e-10	NA	NA
Type 2 diabetes	rs703981	10	80942855	G	C	0.5439	0.0613	0.0046	2.13e-40	NA	NA
Type 2 diabetes	rs1111875	10	94462882	C	T	0.5924	0.0923	0.0046	5.21e-89	NA	NA
Type 2 diabetes	rs7903146	10	114758349	C	T	0.7079	-0.28	0.005	1e-200	NA	NA
Type 2 diabetes	rs174541	11	61565908	C	T	0.354	-0.0292	0.0048	8.63e-10	NA	NA
Type 2 diabetes	rs4929965	11	2197286	G	A	0.6152	-0.0619	0.0048	2.46e-38	NA	NA
Type 2 diabetes	rs2237895	11	2857194	C	A	0.4231	0.0725	0.0047	2.73e-54	NA	NA
Type 2 diabetes	rs117316450	11	14518419	G	C	0.0188	0.1308	0.0178	2.07e-13	NA	NA
Type 2 diabetes	rs5219	11	17409572	C	T	0.6272	-0.0685	0.0047	3.15e-48	NA	NA
Type 2 diabetes	rs62618693	11	32956492	C	T	0.9566	0.0853	0.0114	6.83e-14	NA	NA
Type 2 diabetes	rs11038672	11	45846498	G	C	0.5238	-0.0294	0.0046	1.04e-10	NA	NA
Type 2 diabetes	rs1783541	11	65294799	C	T	0.7972	-0.0484	0.0057	3.89e-17	NA	NA
Type 2 diabetes	rs11602873	11	72460762	T	A	0.1563	-0.0976	0.0064	8.91e-52	NA	NA
Type 2 diabetes	rs10830963	11	92708710	G	C	0.2781	0.0885	0.0051	4.57e-68	NA	NA
Type 2 diabetes	rs10750397	11	128234144	G	A	0.7102	-0.048	0.0051	1.01e-20	NA	NA
Type 2 diabetes	rs10841868	12	21781246	G	T	0.7394	0.0315	0.0052	1.65e-09	NA	NA
Type 2 diabetes	rs2733289	12	41838235	C	T	0.4775	0.0301	0.0046	3.98e-11	NA	NA
Type 2 diabetes	rs2732480	12	48736303	C	A	0.5648	0.0337	0.0046	3.05e-13	NA	NA
Type 2 diabetes	rs1872635	12	54541750	G	A	0.3136	-0.0282	0.0049	1.28e-08	NA	NA
Type 2 diabetes	rs11830243	12	132544694	C	T	0.887	-0.0442	0.0074	2.1e-09	NA	NA
Type 2 diabetes	rs12305809	12	133777466	G	A	0.6065	0.0333	0.0047	1.45e-12	NA	NA
Type 2 diabetes	rs117233107	12	4328521	G	A	0.9833	0.3251	0.0208	4.42e-55	NA	NA
Type 2 diabetes	rs10771372	12	27962260	C	T	0.8049	0.0721	0.0058	2.2e-35	NA	NA
Type 2 diabetes	rs10771813	12	31367856	C	A	0.5442	0.0259	0.0047	2.6e-08	NA	NA
Type 2 diabetes	rs2583921	12	66170481	C	A	0.0922	0.0954	0.008	8.98e-33	NA	NA
Type 2 diabetes	rs1705263	12	71523043	C	A	0.5688	0.0398	0.0046	1.22e-17	NA	NA
Type 2 diabetes	rs113036477	12	97848227	C	T	0.9381	0.0715	0.0099	4.09e-13	NA	NA
Type 2 diabetes	rs3764002	12	108618630	C	T	0.7412	0.0396	0.0052	2.69e-14	NA	NA
Type 2 diabetes	rs56348580	12	121432117	G	C	0.6958	0.0575	0.005	2.33e-30	NA	NA
Type 2 diabetes	rs12820906	12	123493123	G	A	0.2436	-0.0433	0.0055	2.21e-15	NA	NA
Type 2 diabetes	rs12823740	12	124458002	C	A	0.6614	0.041	0.0048	1.48e-17	NA	NA
Type 2 diabetes	rs9319382	13	28245127	C	T	0.6786	0.0276	0.005	2.87e-08	NA	NA
Type 2 diabetes	rs314879	13	23309382	C	T	0.2262	0.0393	0.0057	5.74e-12	NA	NA
Type 2 diabetes	rs576674	13	33554302	G	A	0.1848	0.0612	0.0061	1.25e-23	NA	NA
Type 2 diabetes	rs9316500	13	51094114	G	T	0.2924	-0.0473	0.0051	9.97e-21	NA	NA
Type 2 diabetes	rs9563574	13	58656599	C	T	0.177	-0.0406	0.006	1.64e-11	NA	NA
Type 2 diabetes	rs11616380	13	80705315	G	T	0.7206	0.0793	0.0051	7.99e-54	NA	NA
Type 2 diabetes	rs1475655	13	91963080	T	A	0.2527	-0.0436	0.0053	2.47e-16	NA	NA
Type 2 diabetes	rs9555581	13	109944192	C	T	0.6102	0.0296	0.0047	3.72e-10	NA	NA
Type 2 diabetes	rs2933211	14	47313541	G	A	0.499	-0.0268	0.0046	6.24e-09	NA	NA
Type 2 diabetes	rs10137475	14	58797953	G	A	0.4257	0.0255	0.0047	4.43e-08	NA	NA
Type 2 diabetes	rs4899280	14	69526307	C	T	0.67	-0.0276	0.0048	1.02e-08	NA	NA
Type 2 diabetes	rs8008540	14	74948180	C	T	0.5688	0.0301	0.0046	7.99e-11	NA	NA
Type 2 diabetes	rs17522122	14	33302882	G	T	0.5238	-0.0343	0.0046	1.27e-13	NA	NA
Type 2 diabetes	rs8018512	14	38818723	G	A	0.7417	0.0369	0.0052	1.3e-12	NA	NA
Type 2 diabetes	rs10145154	14	79939525	C	T	0.7838	-0.0546	0.0056	1.06e-22	NA	NA
Type 2 diabetes	rs8010382	14	91963722	G	A	0.4373	0.0322	0.0047	5.74e-12	NA	NA
Type 2 diabetes	rs12890750	14	103860309	G	T	0.6392	0.0284	0.0048	2.84e-09	NA	NA
Type 2 diabetes	rs74804697	15	52588722	G	C	0.0434	-0.0837	0.0121	4.68e-12	NA	NA
Type 2 diabetes	rs36111056	15	83461873	G	A	0.7802	0.0341	0.0057	1.97e-09	NA	NA
Type 2 diabetes	rs12912777	15	38852386	C	T	0.8791	-0.0594	0.0075	1.75e-15	NA	NA
Type 2 diabetes	rs7163757	15	62391608	C	T	0.5741	0.0405	0.0046	1.64e-18	NA	NA
Type 2 diabetes	rs34143602	15	63940058	G	A	0.4221	0.0347	0.0047	1e-13	NA	NA
Type 2 diabetes	rs12910361	15	77782335	G	A	0.6982	0.0716	0.0051	2.97e-44	NA	NA
Type 2 diabetes	rs8031576	15	90380214	C	A	0.289	0.057	0.0051	1.74e-29	NA	NA
Type 2 diabetes	rs4984980	16	968292	G	A	0.8117	-0.0351	0.006	3.79e-09	NA	NA
Type 2 diabetes	rs9927842	16	15153717	C	T	0.8384	-0.0375	0.0065	6.84e-09	NA	NA
Type 2 diabetes	rs55857387	16	300388	C	T	0.1947	-0.0524	0.0059	6.71e-19	NA	NA
Type 2 diabetes	rs8054556	16	29958216	G	A	0.5383	-0.0364	0.0046	3.68e-15	NA	NA
Type 2 diabetes	rs72802342	16	75234872	C	A	0.9206	0.1154	0.009	5.58e-38	NA	NA
Type 2 diabetes	rs12920022	16	89564055	T	A	0.8397	-0.0391	0.0065	2.26e-09	NA	NA
Type 2 diabetes	rs11870735	17	481604	C	T	0.8178	-0.0339	0.006	1.68e-08	NA	NA
Type 2 diabetes	rs4796224	17	34842521	G	A	0.4738	0.0252	0.0045	2.71e-08	NA	NA
Type 2 diabetes	rs62075585	17	76762039	G	A	0.4735	0.0295	0.0046	1.25e-10	NA	NA
Type 2 diabetes	rs8071043	17	3988451	C	T	0.3284	0.0541	0.0049	5.16e-28	NA	NA
Type 2 diabetes	rs2297508	17	17715317	G	C	0.632	-0.0334	0.0047	1.86e-12	NA	NA
Type 2 diabetes	rs11657964	17	36100767	G	A	0.5957	-0.0589	0.0047	1.23e-36	NA	NA
Type 2 diabetes	rs35895680	17	47060322	C	A	0.6858	0.0559	0.005	1.42e-28	NA	NA
Type 2 diabetes	rs2080090	17	65828371	T	A	0.8116	-0.0525	0.0059	7.84e-19	NA	NA
Type 2 diabetes	rs303760	18	21083738	C	T	0.6522	-0.0342	0.0048	1.48e-12	NA	NA
Type 2 diabetes	rs346240	18	40063830	G	A	0.2231	0.031	0.0056	3.62e-08	NA	NA
Type 2 diabetes	rs2658746	18	74582340	C	T	0.3897	0.0303	0.0047	9.89e-11	NA	NA
Type 2 diabetes	rs7240767	18	7070642	C	T	0.3792	0.0368	0.0063	5.03e-09	NA	NA
Type 2 diabetes	rs72926932	18	53050646	C	A	0.0783	0.0749	0.0082	7.58e-20	NA	NA
Type 2 diabetes	rs17684074	18	54675384	G	C	0.7389	0.0312	0.0053	4.12e-09	NA	NA
Type 2 diabetes	rs35004890	19	1224286	G	T	0.779	-0.0363	0.0059	8.57e-10	NA	NA
Type 2 diabetes	rs10404726	19	18834514	C	T	0.5305	0.0277	0.0047	2.73e-09	NA	NA
Type 2 diabetes	rs4805681	19	31835516	C	T	0.6101	0.0269	0.0047	1.32e-08	NA	NA
Type 2 diabetes	rs2115107	19	7968168	G	A	0.6076	-0.0382	0.0047	8.45e-16	NA	NA
Type 2 diabetes	rs3111316	19	13038415	G	A	0.4116	-0.0442	0.0047	3.43e-21	NA	NA
Type 2 diabetes	rs58542926	19	19379549	C	T	0.9245	-0.089	0.0086	4.67e-25	NA	NA
Type 2 diabetes	rs10406327	19	33890838	G	C	0.4754	-0.037	0.0046	8.75e-16	NA	NA
Type 2 diabetes	rs429358	19	45411941	C	T	0.1454	-0.073	0.0066	3.98e-28	NA	NA
Type 2 diabetes	rs10407429	19	46157237	G	A	0.5785	0.0539	0.0047	4.79e-31	NA	NA
Type 2 diabetes	rs2268078	20	32596704	G	A	0.3447	-0.0387	0.0049	2.14e-15	NA	NA
Type 2 diabetes	rs12625671	20	42994812	C	T	0.1135	0.0653	0.0074	6.74e-19	NA	NA
Type 2 diabetes	rs6066138	20	45594711	G	A	0.7252	0.0451	0.0051	1.58e-18	NA	NA
Type 2 diabetes	rs911300	20	57387262	G	A	0.5422	0.0348	0.0046	5.19e-14	NA	NA
Type 2 diabetes	rs4809369	20	62470785	G	A	0.5548	0.0337	0.0046	4.27e-13	NA	NA
Type 2 diabetes	rs75756987	21	47767295	G	C	0.8876	0.0439	0.0073	1.61e-09	NA	NA
Type 2 diabetes	rs5753043	22	30588041	C	A	0.8979	0.0613	0.0081	3.76e-14	NA	NA
Type 2 diabetes	rs3747207	22	44324855	G	A	0.7791	-0.0471	0.0055	9.26e-18	NA	NA
Fasting glucose	rs6662924	1	100894419	A	C	0.2	0.0143	0.0023	3.34e-10	0.000205682	38.656
Fasting glucose	rs78132593	1	150868102	A	C	0.2	-0.0147	0.0022	2.6e-10	0.000237557	44.6467
Fasting glucose	rs2075423	1	214154719	T	G	0.38	-0.0161	0.0017	3.18e-21	0.00070273	89.692
Fasting glucose	rs348330	1	229672955	A	G	0.63	-0.0122	0.002	3.04e-10	0.000288444	37.21
Fasting glucose	rs7584277	2	169643225	A	G	0.08	0.0266	0.0036	1.61e-14	0.000133627	54.5957
Fasting glucose	rs180935712	2	169681425	A	G	0.01	0.057	0.0082	2.12e-11	1.5908e-05	48.3195
Fasting glucose	rs140809953	2	169681654	A	G	0.02	0.0369	0.0073	2.11e-08	1.66541e-05	25.5509
Fasting glucose	rs13431652	2	169753415	T	C	0.68	0.0693	0.0018	1e-200	0.010726	1482.25
Fasting glucose	rs13389076	2	169789512	A	G	0.03	0.0609	0.0049	1.72e-36	0.000149484	154.469
Fasting glucose	rs1057394	2	27324036	A	G	0.63	-0.0124	0.0018	1.91e-12	0.000367875	47.4568
Fasting glucose	rs1260326	2	27730940	T	C	0.41	-0.0282	0.0017	4.48e-65	0.00221358	275.17
Fasting glucose	rs77981966	2	43777964	T	C	0.06	-0.0246	0.0035	1.58e-14	9.26558e-05	49.4008
Fasting glucose	rs189548	2	54941112	A	G	0.72	-0.0123	0.002	2.81e-09	0.000253571	37.8225
Fasting glucose	rs11708067	3	123065778	A	G	0.82	0.0281	0.002	1.63e-43	0.000968943	197.403
Fasting glucose	rs16851397	3	141134818	A	G	0.96	0.0327	0.0042	1.26e-12	7.74083e-05	60.6173
Fasting glucose	rs17437560	3	152180329	T	C	0.11	-0.0175	0.0032	3.33e-08	9.73684e-05	29.9072
Fasting glucose	rs1604038	3	170709193	T	C	0.29	-0.0198	0.0018	4.47e-28	0.000828516	121
Fasting glucose	rs201104047	3	170736864	D	I	0.14	-0.024	0.0029	1.26e-17	0.000274228	68.4899
Fasting glucose	rs6808574	3	187740523	T	C	0.39	-0.0127	0.0017	7.21e-14	0.000441533	55.8097
Fasting glucose	rs4862423	4	185726548	T	C	0.4	0.0123	0.0019	4.45e-10	0.000334483	41.9086
Fasting glucose	rs157512	5	55809127	T	C	0.73	0.0134	0.0021	5.43e-10	0.000266881	40.7166
Fasting glucose	rs7708285	5	76425867	A	G	0.69	-0.0133	0.0019	1.25e-09	0.000348551	49
Fasting glucose	rs1820176	5	95696585	T	C	0.7	0.0247	0.002	1.91e-34	0.00106515	152.523
Fasting glucose	rs12055786	6	153431125	T	C	0.38	0.012	0.0017	1.17e-11	0.000390391	49.827
Fasting glucose	rs9348441	6	20680678	A	T	0.27	0.0176	0.0018	4.4e-20	0.000626652	95.6049
Fasting glucose	rs10305457	6	39034095	T	C	0.06	0.0235	0.0032	1.21e-14	0.000101152	53.9307
Fasting glucose	rs3778321	6	7250270	A	G	0.18	-0.0186	0.0021	3.16e-17	0.000385064	78.449
Fasting glucose	rs17168486	7	14898282	T	C	0.18	0.028	0.0021	4.17e-36	0.000872616	177.778
Fasting glucose	rs10487796	7	15063430	A	T	0.48	-0.0261	0.0016	4.62e-52	0.00220874	266.098
Fasting glucose	rs2595701	7	44148553	A	G	0.32	0.0189	0.0021	4.48e-19	0.000586143	81
Fasting glucose	rs878521	7	44255643	A	G	0.25	0.0549	0.002	2.65e-174	0.00469835	753.503
Fasting glucose	rs58925536	7	75654574	T	C	0.03	0.0306	0.0053	5.82e-09	3.22584e-05	33.3343
Fasting glucose	rs194518	7	89853149	A	G	0.52	0.0102	0.0018	8.76e-09	0.000266538	32.1111
Fasting glucose	rs9650069	8	118204020	T	C	0.28	-0.0286	0.0018	8.31e-58	0.00169253	252.457
Fasting glucose	rs12541643	8	81076874	T	C	0.48	0.0118	0.0019	4.51e-09	0.000320155	38.5706
Fasting glucose	rs7012637	8	9173209	A	G	0.47	-0.018	0.0017	9.75e-25	0.00092871	112.111
Fasting glucose	rs896854	8	95960511	T	C	0.46	0.0099	0.0016	5.61e-09	0.000316258	38.2852
Fasting glucose	rs16913693	9	111680359	T	G	0.97	0.0394	0.0049	2.82e-16	6.25681e-05	64.6547
Fasting glucose	rs507666	9	136149399	A	G	0.19	0.0164	0.0021	6.99e-17	0.000312138	60.9887
Fasting glucose	rs3829109	9	139256766	A	G	0.28	-0.0163	0.002	1.09e-15	0.000445313	66.4225
Fasting glucose	rs10811660	9	22134068	A	G	0.17	-0.0223	0.0022	7.94e-25	0.000482115	102.746
Fasting glucose	rs10974438	9	4291928	A	C	0.62	-0.0198	0.0017	9.85e-31	0.00106284	135.654
Fasting glucose	rs12784552	10	113036354	A	G	0.92	0.0329	0.003	2.86e-31	0.000294365	120.268
Fasting glucose	rs7903146	10	114758349	T	C	0.31	0.0259	0.0019	2e-35	0.00132179	185.82
Fasting glucose	rs2839671	10	26505822	A	G	0.16	-0.016	0.0022	8.38e-14	0.000236403	52.8926
Fasting glucose	rs7095788	10	95384152	T	C	0.36	-0.0106	0.0018	1.98e-09	0.00026571	34.679
Fasting glucose	rs3842753	11	2181060	T	G	0.28	0.0134	0.0022	2.84e-09	0.000248722	37.0992
Fasting glucose	rs10838524	11	45870177	A	G	0.48	0.0238	0.0016	1.56e-40	0.00183661	221.266
Fasting glucose	rs10838693	11	47350553	C	G	0.31	0.0177	0.0018	3.44e-23	0.000687815	96.6944
Fasting glucose	rs174583	11	61609750	T	C	0.38	-0.0168	0.0017	3.37e-22	0.000765165	97.6609
Fasting glucose	rs11603349	11	72460694	T	C	0.83	0.0236	0.0022	3.12e-25	0.000539964	115.074
Fasting glucose	rs11020124	11	92690661	T	C	0.72	-0.0599	0.0019	1e-200	0.00666341	993.909
Fasting glucose	rs192701415	11	92979641	A	G	0.9	0.0201	0.0034	8.02e-09	0.000104601	34.949
Fasting glucose	rs6489811	12	121893626	A	G	0.49	-0.011	0.0018	3.27e-09	0.00031036	37.3457
Fasting glucose	rs11610045	12	133063768	A	G	0.45	0.0144	0.0019	3.26e-13	0.000472773	57.4404
Fasting glucose	rs2657879	12	56865338	A	G	0.8	-0.0119	0.0022	7.33e-09	0.000155678	29.2583
Fasting glucose	rs4760278	12	57771153	A	C	0.18	-0.011	0.002	3.33e-08	0.000148481	30.25
Fasting glucose	rs6538804	12	97848910	C	G	0.62	0.0142	0.0019	9.41e-14	0.000437627	55.856
Fasting glucose	rs11619319	13	28487599	A	G	0.77	-0.0173	0.002	3.41e-20	0.000440667	74.8225
Fasting glucose	rs12888855	14	100830818	A	C	0.19	-0.0135	0.002	6.02e-12	0.000233188	45.5625
Fasting glucose	rs35889227	14	90055468	T	G	0.62	-0.013	0.0019	3.37e-10	0.000366787	46.8144
Fasting glucose	rs17270243	15	60862500	A	G	0.76	-0.0104	0.0021	3.62e-08	0.000148769	24.5261
Fasting glucose	rs7163757	15	62391608	T	C	0.43	-0.0217	0.0016	2.64e-36	0.00149928	183.941
Fasting glucose	rs12898997	15	75090349	T	C	0.6	-0.0098	0.0017	4.64e-09	0.000265231	33.2318
Fasting glucose	rs7178572	15	77747190	A	G	0.32	-0.0121	0.0018	7.09e-10	0.000326997	45.1883
Fasting glucose	rs6598541	15	99271135	A	G	0.35	0.0114	0.0017	4.12e-12	0.000340214	44.9689
Fasting glucose	rs2238435	16	4014282	C	G	0.38	0.0112	0.0019	3.82e-09	0.000272247	34.7479
Fasting glucose	rs2302593	19	46196634	C	G	0.51	0.0106	0.0017	5.67e-10	0.000323102	38.8789
Fasting glucose	rs6113722	20	22557099	A	G	0.07	-0.0424	0.0044	7.66e-25	0.000201033	92.8595
Fasting glucose	rs17265513	20	39832628	T	C	0.8	-0.0158	0.0021	5.1e-14	0.0003012	56.6077
Fasting glucose	rs39713	22	30343186	T	C	0.06	-0.0169	0.0031	1.77e-08	5.57428e-05	29.7201
Fasting insulin	rs6674544	1	219628973	A	G	0.57	0.0177	0.002	6.97e-21	0.00025672	78.3225
Fasting insulin	rs13389219	2	165528876	T	C	0.41	-0.0199	0.0019	5.84e-28	0.000354866	109.698
Fasting insulin	rs2943646	2	227099534	A	G	0.38	-0.025	0.0019	8.47e-39	0.000545478	173.13
Fasting insulin	rs1260326	2	27730940	T	C	0.41	-0.0231	0.0019	8.42e-38	0.000478169	147.814
Fasting insulin	rs5017305	2	630902	A	T	0.24	0.0137	0.0026	1.07e-08	6.77249e-05	27.7648
Fasting insulin	rs17036126	3	12287863	T	C	0.13	0.0209	0.003	1.28e-10	7.34077e-05	48.5344
Fasting insulin	rs11708067	3	123065778	A	G	0.82	-0.0135	0.0023	1.3e-09	6.80029e-05	34.4518
Fasting insulin	rs35000407	3	12351521	T	G	0.88	0.0258	0.0028	1.5e-21	0.000119899	84.9031
Fasting insulin	rs62271373	3	150066540	A	T	0.06	0.0256	0.0048	1.6e-08	2.14539e-05	28.4444
Fasting insulin	rs10865959	3	49891002	C	G	0.3	0.0138	0.0022	1.99e-08	0.0001105	39.3471
Fasting insulin	rs17331151	3	52844534	T	C	0.11	-0.0162	0.0031	1.52e-08	3.57535e-05	27.3091
Fasting insulin	rs9884482	4	106081636	T	C	0.61	-0.0125	0.0019	2.88e-11	0.000137701	43.2825
Fasting insulin	rs11727676	4	145659064	T	C	0.92	-0.0203	0.0039	2.9e-08	2.66667e-05	27.0934
Fasting insulin	rs6855363	4	157670537	T	C	0.65	0.0125	0.002	4.04e-08	0.000118842	39.0625
Fasting insulin	rs3775380	4	89739808	A	G	0.5	-0.0119	0.0018	1.48e-11	0.000146123	43.7068
Fasting insulin	rs10050393	5	157918946	T	C	0.54	0.009	0.0019	4.84e-08	7.45347e-05	22.4377
Fasting insulin	rs4865796	5	53272664	A	G	0.71	0.0165	0.002	7.33e-17	0.00018741	68.0625
Fasting insulin	rs459193	5	55806751	A	G	0.29	-0.0181	0.0021	1.12e-18	0.000204552	74.288
Fasting insulin	rs1474696	6	127449246	A	G	0.52	-0.0147	0.0018	3.02e-16	0.00022262	66.6944
Fasting insulin	rs73013411	6	164126233	A	C	0.12	-0.018	0.0032	2.08e-08	4.46826e-05	31.6406
Fasting insulin	rs116141873	6	34222201	T	G	0.03	0.0428	0.0059	1.42e-11	2.04788e-05	52.624
Fasting insulin	rs2780215	6	34236973	A	G	0.96	0.0392	0.0063	1.06e-09	1.98816e-05	38.716
Fasting insulin	rs6905288	6	43758873	A	G	0.6	0.0112	0.0019	7.75e-09	0.000111524	34.7479
Fasting insulin	rs972283	7	130466854	A	G	0.46	-0.0105	0.0019	1.09e-08	0.00010145	30.5402
Fasting insulin	rs2108349	7	50786663	A	G	0.69	-0.0115	0.002	1.13e-08	9.45748e-05	33.0625
Fasting insulin	rs13258890	8	23615445	T	C	0.75	0.0128	0.0025	2.77e-08	6.5731e-05	26.2144
Fasting insulin	rs7012814	8	9173358	A	G	0.47	-0.0219	0.0019	8.34e-30	0.000442572	132.856
Fasting insulin	rs75179845	9	136132954	T	C	0.92	-0.0216	0.0035	6.05e-11	3.74868e-05	38.0865
Fasting insulin	rs7903146	10	114758349	T	C	0.31	-0.0116	0.0021	1.24e-09	8.72805e-05	30.5125
Fasting insulin	rs118164457	10	89680631	T	C	0.96	-0.0345	0.0057	3.86e-10	1.88126e-05	36.6343
Fasting insulin	rs2845885	11	63869062	T	C	0.93	-0.0204	0.0039	1.18e-08	2.382e-05	27.3609
Fasting insulin	rs860598	12	102898446	A	G	0.82	0.0177	0.0025	6.88e-12	9.89423e-05	50.1264
Fasting insulin	rs7133378	12	124409502	A	G	0.34	-0.0127	0.002	6e-11	0.000121004	40.3225
Fasting insulin	rs6487237	12	21699928	A	C	0.79	0.0154	0.0026	4.68e-09	7.78342e-05	35.0828
Fasting insulin	rs1351394	12	66351826	T	C	0.47	-0.0111	0.0018	2.71e-09	0.000126679	38.0278
Fasting insulin	rs12454712	18	60845884	T	C	0.6	0.0142	0.0025	1.78e-09	0.000103547	32.2624
Fasting insulin	rs731839	19	33899065	A	G	0.66	-0.0121	0.0019	3.87e-11	0.000121707	40.5568
Fasting insulin	rs1206760	20	45582472	A	G	0.52	-0.0112	0.0019	8.82e-10	0.000115985	34.7479
HbA1c	rs267738	1	150940625	T	G	0.8	0.0109	0.0016	1.14e-11	9.82329e-05	46.4102
HbA1c	rs857725	1	158607935	T	G	0.72	-0.0208	0.0014	5.43e-55	0.000588688	220.735
HbA1c	rs7547793	1	203653544	A	C	0.12	-0.0118	0.0021	6.61e-09	4.41076e-05	31.5737
HbA1c	rs340882	1	214145731	C	G	0.42	-0.0084	0.0013	1.48e-10	0.000134547	41.7515
HbA1c	rs2375278	1	25529038	A	G	0.18	0.0112	0.0017	1.05e-11	8.47518e-05	43.4048
HbA1c	rs1175549	1	3691727	A	C	0.79	0.0098	0.0015	7.13e-13	9.36786e-05	42.6844
HbA1c	rs560887	2	169763148	T	C	0.31	-0.0307	0.0014	5.55e-122	0.00136068	480.862
HbA1c	rs13389076	2	169789512	A	G	0.03	0.0332	0.0038	3.04e-18	2.9385e-05	76.3324
HbA1c	rs13419763	2	219134950	T	C	0.59	0.008	0.0014	5.48e-09	0.000104492	32.6531
HbA1c	rs12612492	2	24093756	T	C	0.15	0.0188	0.0019	1.88e-26	0.000165136	97.9058
HbA1c	rs1367173	2	43449385	T	C	0.11	-0.0152	0.002	1.66e-14	7.48056e-05	57.76
HbA1c	rs79403657	2	48114094	C	G	0.82	-0.009	0.0017	2.03e-08	5.47265e-05	28.0277
HbA1c	rs10169706	2	5791194	T	C	0.04	0.026	0.0046	1.48e-08	1.62288e-05	31.9471
HbA1c	rs12491937	3	12268244	A	G	0.56	0.009	0.0013	1.42e-13	0.00015623	47.929
HbA1c	rs11719201	3	123068744	T	C	0.18	-0.0129	0.0015	2.43e-18	0.000144413	73.96
HbA1c	rs6804915	3	170627909	A	C	0.29	-0.0108	0.0014	2.76e-16	0.000162096	59.5102
HbA1c	rs13089972	3	171798694	A	T	0.58	0.0111	0.0014	1.87e-15	0.000202578	62.8622
HbA1c	rs9818758	3	49382925	A	G	0.2	0.0131	0.0017	1.49e-13	0.000125687	59.3806
HbA1c	rs6798941	3	52893465	T	C	0.32	0.0086	0.0015	1.49e-08	9.46232e-05	32.8711
HbA1c	rs13134327	4	144659795	A	G	0.33	0.0144	0.0014	2.81e-26	0.000309444	105.796
HbA1c	rs6877043	5	154048367	T	C	0.64	0.0085	0.0014	1.99e-10	0.000112354	36.8622
HbA1c	rs9376090	6	135411228	T	C	0.73	0.0247	0.0014	1.9e-62	0.000811612	311.27
HbA1c	rs10946402	6	20715826	T	G	0.83	-0.0101	0.0016	1.12e-10	7.43796e-05	39.8477
HbA1c	rs1800562	6	26093141	A	G	0.05	-0.0383	0.0027	2.33e-50	0.000126441	201.219
HbA1c	rs204995	6	32154285	A	G	0.78	-0.0098	0.0018	1.93e-09	6.72897e-05	29.642
HbA1c	rs3778321	6	7250270	A	G	0.18	-0.0106	0.0016	4.18e-11	8.57003e-05	43.8906
HbA1c	rs4727979	7	123429697	A	C	0.91	0.0121	0.0024	4.61e-08	2.75395e-05	25.4184
HbA1c	rs10231021	7	15060429	A	T	0.49	0.0089	0.0013	8.69e-14	0.000154947	46.8698
HbA1c	rs2908277	7	44183433	A	G	0.12	0.0166	0.002	1.29e-18	9.62375e-05	68.89
HbA1c	rs2971670	7	44226101	T	C	0.18	0.0316	0.0017	5.1e-88	0.000674663	345.522
HbA1c	rs13234131	7	73025975	A	G	0.88	-0.0113	0.002	2.06e-09	4.45949e-05	31.9225
HbA1c	rs11558471	8	118185733	A	G	0.71	0.0151	0.0014	3.38e-25	0.000316868	116.332
HbA1c	rs2001846	8	126478450	T	C	0.47	-0.0069	0.0013	8.58e-10	9.28345e-05	28.1716
HbA1c	rs6474359	8	41549194	T	C	0.98	0.0427	0.0038	1.91e-33	3.27393e-05	126.267
HbA1c	rs4737009	8	41630405	A	G	0.26	0.0228	0.0015	8.29e-56	0.000588053	231.04
HbA1c	rs7042939	9	110511408	A	G	0.42	0.0102	0.0013	1.5e-15	0.000198388	61.5621
HbA1c	rs651007	9	136153875	T	C	0.22	0.0108	0.0015	3.28e-15	0.000117681	51.84
HbA1c	rs3829109	9	139256766	A	G	0.28	-0.0086	0.0015	2.68e-08	8.76656e-05	32.8711
HbA1c	rs10811661	9	22134094	T	C	0.84	0.0128	0.0017	1.74e-14	0.000100797	56.692
HbA1c	rs7861647	9	79977386	T	C	0.19	0.0128	0.0016	4.5e-14	0.0001303	64
HbA1c	rs61750929	9	91495135	T	C	0.04	-0.0284	0.0029	9.49e-24	4.87187e-05	95.9049
HbA1c	rs7903146	10	114758349	T	C	0.31	0.0133	0.0014	1.04e-22	0.000255377	90.25
HbA1c	rs11257655	10	12307894	T	C	0.24	0.011	0.0016	1.91e-13	0.00011405	47.2656
HbA1c	rs2102339	10	71015389	T	C	0.33	-0.0087	0.0014	3.42e-10	0.000112952	38.6173
HbA1c	rs16926246	10	71093392	T	C	0.14	-0.0727	0.0021	1e-200	0.00190889	1198.48
HbA1c	rs7127313	11	100508897	T	C	0.34	0.0066	0.0013	4.85e-08	7.65153e-05	25.7751
HbA1c	rs608793	11	118986659	T	C	0.48	0.0065	0.0013	4.55e-08	8.25484e-05	25
HbA1c	rs4980325	11	234451	T	G	0.53	0.0108	0.0014	4.7e-14	0.000196105	59.5102
HbA1c	rs11039154	11	47278502	T	C	0.28	-0.0087	0.0014	3.11e-09	0.00010299	38.6173
HbA1c	rs174559	11	61581656	A	G	0.29	-0.0106	0.0014	3.31e-13	0.000156148	57.3265
HbA1c	rs10830963	11	92708710	C	G	0.71	-0.0197	0.0015	1.54e-36	0.000469819	172.484
HbA1c	rs360147	11	9790817	T	C	0.26	-0.0086	0.0015	2.08e-09	8.3665e-05	32.8711
HbA1c	rs10774624	12	111833788	A	G	0.53	0.0093	0.0013	4.17e-14	0.000168646	51.1775
HbA1c	rs117233107	12	4328521	A	G	0.02	-0.047	0.0072	8.45e-11	1.10487e-05	42.6119
HbA1c	rs4760682	12	48512285	A	C	0.82	0.0164	0.0018	3.2e-20	0.000162089	83.0123
HbA1c	rs76533333	13	113352916	A	G	0.91	-0.0265	0.0025	2.81e-29	0.000121736	112.36
HbA1c	rs1278769	13	113536627	A	G	0.23	-0.0091	0.0015	5.52e-12	8.62269e-05	36.8044
HbA1c	rs1535464	14	100793431	A	G	0.21	-0.0086	0.0017	1.11e-08	5.61655e-05	25.5917
HbA1c	rs151165	14	65272626	A	T	0.4	0.0079	0.0014	2.04e-09	0.000101096	31.8418
HbA1c	rs10151436	14	73616095	A	T	0.89	0.013	0.0021	3.85e-11	4.96312e-05	38.322
HbA1c	rs452306	15	65822777	T	C	0.63	-0.0098	0.0014	5.51e-13	0.000151099	49
HbA1c	rs11643024	16	11443183	A	G	0.3	0.0084	0.0015	7.98e-10	8.71203e-05	31.36
HbA1c	rs7190771	16	28590030	A	G	0.33	0.0085	0.0013	6.02e-11	0.000125044	42.7515
HbA1c	rs11248914	16	293562	T	C	0.7	0.0114	0.0014	1.42e-14	0.000184203	66.3061
HbA1c	rs7198799	16	68818390	T	C	0.28	0.0083	0.0014	4.76e-09	9.37378e-05	35.148
HbA1c	rs837763	16	88853729	T	C	0.58	0.0176	0.0013	5.2e-38	0.000590663	183.29
HbA1c	rs9914988	17	27183104	A	G	0.8	0.0125	0.0016	4.66e-17	0.000129189	61.0352
HbA1c	rs2748427	17	76121864	A	G	0.8	-0.0307	0.0022	9.82e-49	0.000412169	194.729
HbA1c	rs9909940	17	80689036	T	C	0.32	0.0322	0.0014	1.43e-116	0.00152279	529
HbA1c	rs28671200	18	43774444	T	G	0.65	0.0086	0.0017	1.56e-08	7.70202e-05	25.5917
HbA1c	rs17533945	19	17257802	T	C	0.58	-0.0128	0.0014	1.62e-23	0.00026938	83.5918
HbA1c	rs10405535	19	33072085	A	G	0.29	0.0122	0.0016	6.47e-14	0.000158365	58.1406
HbA1c	rs737092	20	55990405	T	C	0.5	-0.0073	0.0013	7.57e-09	0.000104285	31.5325
HbA1c	rs855791	22	37462936	A	G	0.4	0.0188	0.0013	1.34e-56	0.000663994	209.136
HbA1c	rs8138197	22	43114551	A	G	0.49	-0.0073	0.0014	3.54e-08	8.98835e-05	27.1888
