# Supplementary material for: New evidence for the effect of type 2 diabetes and glycemic traits on testosterone levels: a two-sample Mendelian randomization study
Source: Front Endocrinol (Lausanne). 2023 Oct 11;14:1238090. doi: 10.3389/fendo.2023.1238090 (PMC10600375; doi:10.3389/fendo.2023.1238090)
Supplement: Supplementary file 3 [file Table_3.xlsx]

## Sheet: Sheet1
Supplementary Table 3. Result and sensitivity analyses for the associations of genetically predicted type 2 diabetes with testosterone levels
	Inverse variance weighted							Weighted median					MR-Egger estimate					MR-Egger intercept				MR-PRESSO
	Q	Cochran's Q test, P value	Beta	(95%CI)	SE	P value		Beta	(95% CI)	SE	P value		Beta	(95% CI)	SE	P value		Intercept	SE	P value		Outliers	Global test, P value	Beta *	SE *	95% CI	P value	Distortion test, P value
Diabetes
TT
All	1696.65	<0.001	-0.0211904	(-0.032,-0.010)	0.00545678	<0.001		-0.0151536	(-0.023,-0.007)	0.00399968	<0.001		-0.00953707	(-0.031,0.012)	0.0108533	0.380584		-0.000744652	0.000599764	0.215819		9	<0.001	-0.0226725	0.0034187	(-0.029, -0.016)	<0.001	0.6096
Male	1218.42	<0.001	-0.0581692	(-0.088,-0.028)	0.0152994	<0.001		-0.053518	(-0.075,-0.032)	0.0107506	<0.001		-0.0273233	(-0.084,0.030)	0.0291538	0.35024		-0.00206403	0.00166179	0.216265		7	<0.001	-0.0899662	0.0100187	(-0.110, -0.070)	<0.001	0.0359
Female	584.366	<0.001	0.00332153	(-0.012,0.019)	0.00780186	0.67626		-0.00109298	(-0.022,0.020)	0.0107218	0.921923		-0.0160897	(-0.047,0.015)	0.0158058	0.309922		0.00124022	0.000873406	0.157161		7	<0.001	0.00683026	0.00677008	(-0.006, 0.020)	0.314278	0.7216
BT
All	661.288	<0.001	0.0339617	(0.024,0.044)	0.00526806	<0.001		0.0183865	(0.007,0.030)	0.00591293	0.00151162		0.0211874	(0.001,0.042)	0.0105358	0.0456184		0.000799513	0.000571496	0.163307		6	<0.001	0.0290438	0.00442517	(0.020, 0.038)	<0.001	0.2213
Male	625.231	<0.001	0.00481476	(-0.012,0.021)	0.00833409	0.563454		0.0218189	(-0.160,0.204)	0.0927582	0.0385574		-0.0332318	(-0.236,0.169)	0.103208	0.0199892		-0.00215142	0.000907473	0.0186731		9	<0.001	0.00574484	0.00649344	(-0.007, 0.018)	0.377384	0.8989
Female	770.213	<0.001	0.0772376	(0.058,0.096)	0.00975249	<0.001		0.0510156	(0.032,0.070)	0.00982839	<0.001		0.0289783	(-0.008,0.066)	0.0189683	0.128202		0.00311067	0.00105575	0.00360668		11	<0.001	0.096224	0.00852985	(-0.080, 0.113)	<0.001	0.0575
SHBG
All	5916.09	<0.001	-0.0479355	(-0.065,-0.031)	0.00870071	<0.001		-0.0386548	(-0.046,-0.032)	0.00353623	<0.001		-0.0211302	(-0.054,0.012)	0.0169579	0.214455		-0.00172528	0.000939137	0.067932		15	<0.001	-0.0469928	0.00349957	(-0.054, -0.040)	<0.001	0.622
Male	3315.68	<0.001	-0.0970408	(-0.134,-0.060)	0.0186731	<0.001		-0.0726037	(-0.091,0.054)	0.0094063	<0.001		-0.0518237	(-0.125,0.021)	0.0371963	0.165046		-0.00287955	0.00205026	0.161682		14	<0.001	-0.106005	0.00864816	(-0.123, -0.089)	<0.001	0.1875
Female	1159.64	<0.001	-0.154395	(-0.193,-0.116)	0.0196173	<0.001		-0.116366	(-0.140,-0.092)	0.0122466	<0.001		-0.133631	(-0.222,-0.046)	0.0448784	0.00355513		-0.00121579	0.0023616	0.607687		12	<0.001	-0.132214	0.0107506	(-0.153, -0.111)	<0.001	0.0056
CI, confidence interval; SE, standard error; MR, Mendelian randomisation; MR-PRESSO, Mendelian randomization-pleiotropy residual sum and outlier
* Outlier-corrected estimate. NA, not available (if no outliers were detected).
