# Supplementary material for: New evidence for the effect of type 2 diabetes and glycemic traits on testosterone levels: a two-sample Mendelian randomization study
Source: Front Endocrinol (Lausanne). 2023 Oct 11;14:1238090. doi: 10.3389/fendo.2023.1238090 (PMC10600375; doi:10.3389/fendo.2023.1238090)
Supplement: Supplementary file 4 [file Table_4.xlsx]

## Sheet: Sheet1
Supplementary Table 4:The associations of genetic liability to type 2 diabetes with testosterone in multivariable analyses adjusting for body mass index, Triglycerides, LDL cholesterol ,and adiponectin.
	β	95% CI	SE	P value
adjusting for body mass index
TT
All	-0.0227586	(-0.034,-0.011)	0.00578551	<0.001
Male	-0.0650871	(-0.092,-0.038)	0.0139698	<0.001
Female	-0.00520804	(-0.024,0.013)	0.00936848	0.578
BT
All	0.0206309	(0.009,0.032)	0.00596161	0.001
Male	NA	NA	NA	NA
Female	0.0603461	(0.041,0.079)	0.00969646	<0.001
SHBG
All	-0.0450191	(-0.058,-0.032)	0.00685056	<0.001
Male	-0.0839189	(-0.119,-0.048)	0.0181433	<0.001
Female	-0.110538	(-0.137,-0.085)	0.0132787	<0.001
adjusting for Triglycerides
TT
All	-0.0175197	(-0.032,-0.003)	0.00745927	0.0188386
Male	-0.0512978	(-0.093,-0.010)	0.0212119	0.0155909
Female	-0.00039151	(-0.019,0.018)	0.00933868	0.96656
BT
All	0.0242046	(0.009,0.040)	0.00791384	0.00222437
Male	0.00396149	(-0.017,0.025)	0.0105034	0.706052
Female	0.060602	(0.033,0.088)	0.0141644	<0.001
SHBG
All	-0.0405357	(-0.063,-0.018)	0.0114126	<0.001
Male	-0.0706743	(-0.128,-0.014)	0.0291435	0.0153066
Female	-0.105736	(-0.149,-0.062)	0.0220978	<0.001
adjusting for LDL cholesterol
TT
All	-0.0188875	(-0.031,-0.007)	0.00611188	0.002
Male	-0.0640442	(-0.095,-0.033)	0.0157271	<0.001
Female	-0.000956799	(-0.021,0.019)	0.0100535	0.924
BT
All	0.0244135	(0.011,0.038)	0.00707956	0.001
Male	0.00240871	(-0.018,0.023)	0.0106412	0.821
Female	0.0636933	(0.042,0.085)	0.0110072	<0.001
SHBG
All	-0.0437373	(-0.060,-0.028)	0.00826796	<0.001
Male	-0.0859363	(-0.126,-0.046)	0.0205193	<0.001
Female	-0.10945	(-0.143,-0.076)	0.0169191	<0.001
adjusting for adiponectin
TT
all	-0.0203939	(-0.033,-0.008)	0.00618851	0.000982674
male	-0.0602155	(-0.089,-0.031)	0.0148549	<0.001
female	-0.00327524	(-0.021,0.014)	0.00888895	0.712529
BT
all	0.0225514	(0.010,0.035)	0.00656937	0.001
male	0.0033348	(-0.018,0.024)	0.01067	0.75463
female	0.0603273	(0.041,0.080)	0.0100092	<0.001
SHBG
all	-0.042477	(-0.058,-0.027)	0.00786275	<0.001
male	-0.0809459	(-0.119,-0.043)	0.0193293	<0.001
female	-0.108318	(-0.140,-0.077)	0.0161147	<0.001
NA, not available.
