# Supplementary material for: New evidence for the effect of type 2 diabetes and glycemic traits on testosterone levels: a two-sample Mendelian randomization study
Source: Front Endocrinol (Lausanne). 2023 Oct 11;14:1238090. doi: 10.3389/fendo.2023.1238090 (PMC10600375; doi:10.3389/fendo.2023.1238090)
Supplement: Supplementary file 6 [file Table_6.xlsx]

## Sheet: Sheet1
Supplementary Table 6. Result and sensitivity analyses for the associations of genetically predicted HbA1c levels with testosterone levels
	Inverse variance weighted							Weighted median					MR-Egger estimate					MR-Egger intercept				MR-PRESSO
	Q	Cochran's Q test, P value	Beta	(95%CI)	SE	P value		Beta	(95% CI)	SE	P value		Beta	(95% CI)	SE	P value		Intercept	SE	P value		Outliers	Global test, P value	Beta *	SE *	95% CI	P value	Distortion test, P value
HbA1c
TT
All	498.749	<0.001	-0.0205949	(-0.077,0.036)	0.0288339	0.475067		0.0208741	(-0.017,0.059)	0.0195439	0.285493		-0.011712	(-0.116,0.093)	0.0532385	0.8265		-0.000170759	0.000857949	0.842799		11	<0.001	-0.00524146	0.018104	(-0.041, 0.030)	0.77315	0.122
Male	321.543	<0.001	-0.170581	(-0.288,-0.053)	0.0600749	0.00451884		-0.103322	(-0.199,-0.007)	0.0488991	0.0346031		-0.0837954	(-0.296,0.129)	0.108446	0.442503		-0.00173507	0.00180458	0.339874		7	<0.001	-0.159179	0.0392436	(-0.236, -0.082)	<0.001	0.786
Female	272.962	<0.001	0.1225	(0.012,0.233)	0.0562552	0.0294377		0.133167	(0.039,0.227)	0.0480563	0.00558725		0.0917513	(-0.109,0.292)	0.102234	0.372786		0.000613801	0.0016991	0.719084		3	<0.001	0.119623	0.037441	(0.046, 0.193)	0.00221471	0.9337
BT
All	222.605	<0.001	0.042736	(-0.016,0.101)	0.0299211	0.153209		-0.00448387	(-0.064,0.055)	0.0301792	0.881889		0.0553493	(-0.053,0.164)	0.0552406	0.319714		-0.000242414	0.000890053	0.786125		3	<0.001	0.0475711	0.0250076	(-0.001, 0.097)	0.0612513	0.8655
Male	175.549	<0.001	-0.0183358	(-0.110,0.073)	0.0466814	0.694478		-0.0510546	(-0.147,0.045)	0.048788	0.295349		0.0920194	(-0.071,0.255)	0.0832709	0.273207		-0.00220495	0.00138492	0.116212		3	<0.001	-0.00624396	0.0352364	(-0.075, 0.063)	0.859918	0.2161
Female	302.847	<0.001	0.163159	(0.042,0.285)	0.0619776	0.00847472		0.0651086	(-0.027,0.157)	0.0471167	0.167016		0.0674922	(-0.152,0.287)	0.111847	0.54832		0.00191004	0.00191004	0.308075		6	<0.001	0.156687	0.046481	(0.066, 0.248)	0.00131494	0.8911
SHBG
All	842.249	<0.001	-0.0600324	(-0.113,-0.007)	0.0270458	0.0264418		-0.00162167	(-0.036,0.032)	0.0173466	0.925517		-0.0489947	(-0.147,0.049)	0.0498859	0.329321		-0.000212896	0.000806343	0.792514		12	<0.001	-0.0443458	0.0163596	(-0.076,-0.012)	0.00898269	0.039
Male	399.292	<0.001	-0.205691	(-0.340,-0.072)	0.068413	0.00264184		-0.107885	(-0.206,-0.010)	0.0499863	0.0309054		-0.188292	(-0.432,0.055)	0.124295	0.134651		-0.000348289	0.00207061	0.866944		10	<0.001	-0.219219	0.0501688	(-0.318,-0.121)	<0.001	0.7128
Female	506.465	<0.001	-0.108254	(-0.249,0.033)	0.0719659	0.13252		0.0499639	(-0.042,0142)	0.0467085	0.284756		0.00326294	(-0.251,0.258)	0.129807	0.980023		-0.00222923	0.00216002	0.305878		9	<0.001	-0.0938322	0.0474001	(-0.187, -0.001)	0.0528578	0.6674
CI, confidence interval; SE, standard error; MR, Mendelian randomisation; MR-PRESSO, Mendelian randomization-pleiotropy residual sum and outlier
* Outlier-corrected estimate. NA, not available (if no outliers were detected).
