# Supplementary material for: New evidence for the effect of type 2 diabetes and glycemic traits on testosterone levels: a two-sample Mendelian randomization study
Source: Front Endocrinol (Lausanne). 2023 Oct 11;14:1238090. doi: 10.3389/fendo.2023.1238090 (PMC10600375; doi:10.3389/fendo.2023.1238090)
Supplement: Supplementary file 7 [file Table_7.xlsx]

## Sheet: Sheet1
Supplementary Table 7. Result and sensitivity analyses for the associations of genetically predicted fasting glucose levels with testosterone levels
	Inverse variance weighted							Weighted median					MR-Egger estimate					MR-Egger intercept				MR-PRESSO
	Q	Cochran's Q test, P value	Beta	(95%CI)	SE	P value		Beta	(95% CI)	SE	P value		Beta	(95% CI)	SE	P value		Intercept	SE	P value		Outliers	Global test, P value	Beta *	SE *	95% CI	P value	Distortion test, P value
Fasting glucose
TT
All	826.269	<0.001	0.00491923	(-0.053,0.062)	0.0293173	0.866746		-0.025707	(-0.056,0.005)	0.0156648	0.100783		0.0140815	(-0.096,0.124)	0.0562878	0.803234		-0.000241095	0.00126095	0.848955		12	<0.001	-0.024711	0.0143225	(-0.053, 0.003)	0.0900833	0.2053
Male	785.285	<0.001	-0.047554	(-0.187,0.092)	0.0712055	0.504234		-0.129914	(-0.199,-0.060)	0.0354941	<0.001		-0.0257247	(-0.293,0.241)	0.136154	0.850749		-0.000586508	0.00310904	0.850977		11	<0.001	-0.120773	0.0322536	(-0.184, -0.058)	<0.001	0.5213
Female	258.495	<0.001	0.0384869	(-0.043,0120)	0.041536	0.354139		-0.0226254	(-0.097,0.051)	0.0377214	0.548638		0.0336206	(-0.122,0.189)	0.0794971	0.673797		0.000130564	0.00181324	0.942825		4	<0.001	0.00210474	0.0301639	(-0.057, 0.061)	0.944603	0.0217
BT
All	208.484	<0.001	0.0231241	(-0.022,0.068)	0.0228688	0.311938		0.00161973	(-0.049,0.052)	0.025738	0.949821		0.0191163	(-0.067,0.105)	0.0439175	0.664781		0.000105466	0.000983879	0.91496		3	<0.001	0.0037363	0.0198026	(-0.034,0.043)	0.850943	0.0904
Male	178	<0.001	-0.000742767	(-0.071,0.069)	0.0356238	0.983365		-0.0116995	(-0.079,0.056)	0.0343988	0.733772		-0.0319203	(-0.165,0.101)	0.0679782	0.640286		0.000837699	0.00155229	0.591339		4	<0.001	0.000292606	0.030794	(-0.060, 0.061)	0.99245	0.0069
Female	305.461	<0.001	0.0870323	(-0.006,0.180)	0.0472317	0.0653773		0.136741	(0.061,0.213)	0.0388392	<0.001		0.0538762	(-0.123,0.231)	0.0902652	0.552736		0.000889701	0.00205908	0.667154		8	<0.001	0.10703	0.0334535	(0.041, 0.173)	0.0022687	0.6557
SHBG
All	2676.84	<0.001	-0.0231799	(-0.098,0.052)	0.0382098	0.544084		-0.0691563	(-0.093,-0.046)	0.0120045	<0.001		-0.0100189	(-0.154,0.134)	0.0733223	0.891729		-0.000346565	0.00164344	0.833632		11	<0.001	-0.0366797	0.012064	(-0.060, -0.013)	0.00405747	0.467
Male	1303.26	<0.001	-0.0566337	(-0.241,0.127)	0.0938522	0.546219		-0.165846	(-0.237,-0.094)	0.0364251	<0.001		0.0069322	(-0.344,0.358)	0.179249	0.969273		-0.00170811	0.00409357	0.677901		11	<0.001	-0.147724	0.0325087	(-0.211, -0.084)	<0.001	0.5003
Female	1083.57	<0.001	-0.0810192	(-0.238,0.076)	0.0799477	0.310868		-0.167678	(-0.245,-0.090)	0.0396017	<0.001		-0.0353959	(-0.335,0.264)	0.152865	0.817638		-0.00122441	0.00348757	0.7267		12	<0.001	-0.141428	0.0355467	(-0.211, -0.072)	<0.001	0.4188
CI, confidence interval; SE, standard error; MR, Mendelian randomisation; MR-PRESSO, Mendelian randomization-pleiotropy residual sum and outlier
* Outlier-corrected estimate. NA, not available (if no outliers were detected).
