# Supplementary material for: New evidence for the effect of type 2 diabetes and glycemic traits on testosterone levels: a two-sample Mendelian randomization study
Source: Front Endocrinol (Lausanne). 2023 Oct 11;14:1238090. doi: 10.3389/fendo.2023.1238090 (PMC10600375; doi:10.3389/fendo.2023.1238090)
Supplement: Supplementary file 8 [file Table_8.xlsx]

## Sheet: Sheet1
Supplementary Table 11: The associations of genetic liability to type 2 diabetes with testosterone in multivariable analyses adjusting for insulin, metformin, blood pressure medication ,and statin medication.
	β	95% CI	SE	P value
adjusting for insulin
TT
all	0.0336267	(-0.012,0.079)	0.0232106	0.147402
male	0.0894963	(-0.048,0.227)	0.0701208	0.201844
female	0.0446325	(-0.005,0.095)	0.0255507	0.0806683
BT
all	-0.02193	(-0.076,0.032)	0.0276805	0.428213
male	-0.0116259	(-0.069,0.046)	0.0294939	0.693449
female	0.00212539	(-0.091,0.095)	0.0476332	0.96441
SHBG
all	0.0505111	(-0.031,0.132)	0.0413584	0.221972
male	0.142948	(-0.053,0.339)	0.099865	0.152312
female	0.0685827	(-0.100,0.238)	0.0861898	0.426196
adjusting for metformin
TT
all	-0.0372652	(-0.085,0.011)	0.0244796	0.127935
male	-0.112679	(-0.227,0.002)	0.0585802	0.0544164
female	0.023954	(-0.049,0.097)	0.0373586	0.521399
BT
all	0.0416507	(-0.010,0.093)	0.0263299	0.113678
male	0.0131275	(-0.069,0.096)	0.0420533	0.754916
female	0.142264	(0.065,0.219)	0.039346	<0.001
SHBG
all	-0.069484	(-0.131,-0.008)	0.0315171	0.0274792
male	-0.148356	(-0.300,0.003)	0.0771207	0.0543944
female	-0.185136	(-0.314,-0.056)	0.0656454	0.00479867
adjusting for blood pressure medication
TT
all	-0.0205593	(-0.034,-0.007)	0.00673436	0.00226647
male	-0.0545085	(-0.081,-0.028)	0.0134652	<0.001
female	-0.00994773	(-0.033,0.014)	0.0119978	0.407033
BT
all	0.023486	(0.010,0.037)	0.00704035	0.001
male	0.010217	(-0.009,0.029)	0.00977199	0.295772
female	0.0521345	(0.029,0.075)	0.0117251	<0.001
SHBG
all	-0.0423488	(-0.056,-0.028)	0.0072061	<0.001
male	-0.0816165	(-0.116,-0.047)	0.0174743	<0.001
female	-0.105115	(-0.134,-0.076)	0.014871	<0.001
adjusting for statin medication
TT
all	-0.015424	(-0.028,-0.003)	0.00622227	0.0131814
male	-0.0547464	(-0.086,-0.024)	0.015908	<0.001
female	0.000625183	(-0.019,0.020)	0.0100635	0.950464
BT
all	0.0246574	(0.010,0.039)	0.00749346	0.00100003
male	-0.00148785	(-0.023,0.020)	0.0110165	0.892567
female	0.0608829	(0.038,0.084)	0.0118934	<0.001
SHBG
all	-0.0402072	(-0.057,-0.023)	0.00852872	<0.001
male	-0.0714998	(-0.112,-0.031)	0.0206966	<0.001
female	-0.105909	(-0.141,-0.070)	0.0180884	<0.001
